# Supplementary material for: The First Mitogenomes of the Subfamily Odontiinae (Lepidoptera, Crambidae) and Phylogenetic Analysis of Pyraloidea
Source: Insects. 2021 May 24;12(6):486. doi: 10.3390/insects12060486 (PMC8225131; doi:10.3390/insects12060486)
Supplement: Supplementary file 1 [file insects-12-00486-s001.zip]

Archive with 1 entries (1 files):
- insects-1213254-supplementary.xlsx
