# Supplementary material for: The First Mitogenomes of the Subfamily Odontiinae (Lepidoptera, Crambidae) and Phylogenetic Analysis of Pyraloidea
Source: Insects. 2021 May 24;12(6):486. doi: 10.3390/insects12060486 (PMC8225131; doi:10.3390/insects12060486)
Supplement: Supplementary file 1 [file insects-12-00486-s001.zip › insects-1213254-supplementary.xlsx]

## Sheet: Table S1
Table S1. Collecting information of specimens in present study.
Species	Genetalia Slide No.	Collecting sites	Collecting Date	Collectors
Dausara latiterminalis Yoshiyasu, 1995	QMJ19012	Phou Khao Khouay (18.46°N, 103.05°E), Bolikhamsai, Laos	2019-VIII-02	Y.S. Bae, M.J. Qi, D.J. Lee, et al.
Heortia vitessoides (Moore, 1885)	QMJ19034	Mt. Jinuo (22.05°N, 100.98°E), Jinghong, Yunnan, China	2019-VII-29	K.J. Teng, C. Liu, A.L. Wang
Pseudonoorda nigropunctalis (Hampson, 1899)	QMJ19005	Mt. Trusmadi (5.44°N, 116.45°E), Sabah, Malaysia	2019-V-12	S. Yu

## Sheet: Table S2
Table S3 The best fit DNA model of each locus in datasets PCG123 and PCG12 selected by jModeltest
	PCG123 dataset		PCG12 dataset
	locus	best fit DNA model	locus	best fit DNA model
	ATP6	TVM+I+G	12ATP6	TVM+I+G
	ATP8	GTR+I+G	12ATP8	TVM+I+G
	COI	GTR+I+G	12COI	GTR+I+G
	COII	GTR+I+G	12COII	TVM+I+G
	COIII	TVM+I+G	12COIII	GTR+I+G
	CYTB	GTR+I+G	12CYTB	GTR+I+G
	ND1	GTR+I+G	12ND1	GTR+I+G
	ND2	GTR+I+G	12ND2	GTR+I+G
	ND3	GTR+I+G	12ND3	TPM1uf+I+G
	ND4	GTR+I+G	12ND4	TVM+I+G
	ND4L	TVM+I+G	12ND4L	GTR+I+G
	ND5	GTR+I+G	12ND5	GTR+I+G
	ND6	TVM+I+G	12ND6	TVM+I+G

## Sheet: Table S3
Table S2. Nucleotide composition of mitochondrial genomes of three odontiine species
	Dausara latiterminalis								Heortia vitessoides								Pseudonoorda nigropunctalis
	T	C	A	G	AT	CG	ATskew	GCskew	T	C	A	G	AT	CG	ATskew	GCskew	T	C	A	G	AT	CG	ATskew	GCskew
Genome	0.40404	0.116789	0.401466	0.0777052	0.805506	0.194494	-0.00319646	-0.20095	0.407626	0.113933	0.397979	0.080462	0.805605	0.194395	-0.0119756	-0.172181	0.406391	0.114094	0.403673	0.075842	0.810064	0.189936	-0.00335543	-0.201396
PCGs	0.449768	0.100998	0.34218	0.107054	0.791949	0.208051	-0.135852	0.0291096	0.450093	0.102742	0.341318	0.105847	0.791412	0.208588	-0.137444	0.0148873	0.45586	0.097773	0.341496	0.104871	0.797356	0.202644	-0.143429	0.0350263
rrnL	0.406136	0.0533236	0.432432	0.108108	0.838568	0.161432	0.0313589	0.339367	0.392962	0.0549853	0.445748	0.106305	0.83871	0.16129	0.0629371	0.318182	0.415632	0.0525931	0.427319	0.104456	0.842951	0.157049	0.0138648	0.330233
rrnS	0.426564	0.0434227	0.444444	0.0855683	0.871009	0.128991	0.0205279	0.326733	0.411538	0.0474359	0.453846	0.0871795	0.865385	0.134615	0.0488889	0.295238	0.427296	0.0459184	0.443878	0.0829082	0.871173	0.128827	0.0190337	0.287129
tRNAs	0.405332	0.0827068	0.405332	0.10663	0.810663	0.189337	0	0.126354	0.404487	0.0808973	0.405167	0.109449	0.809653	0.190347	0.000839631	0.15	0.401792	0.0813232	0.409373	0.107512	0.811165	0.188835	0.00934579	0.138686
CR	0.516418	0.0328358	0.435821	0.0149254	0.952239	0.0477612	-0.0846395	-0.375	0.511494	0.0258621	0.456897	0.00574713	0.968391	0.0316092	-0.0563798	-0.636364	0.507143	0.0321429	0.457143	0.00357143	0.964286	0.0357143	-0.0518519	-0.8

## Sheet: Table S4
Supplementary Figure 3. Phylogenetic relationships among pyraloid species by BI analysis based on the PCGs12 dataset.

## Sheet: Table S5
Supplementary Figure 4. Phylogenetic relationships among pyraloid species by BI analysis based on the AA dataset.
